# Supplementary material for: Genetic Diversity, Analysis of Some Agro-Morphological and Quality Traits and Utilization of Plant Resources of Alfalfa
Source: Genes (Basel). 2022 Aug 24;13(9):1521. doi: 10.3390/genes13091521 (PMC9498742; doi:10.3390/genes13091521)
Supplement: Supplementary file 1 [file genes-13-01521-s001.zip]

Archive with 1 entries (1 files):
- genes-1860544-supplementary.pdf
